# Supplementary material for: 8-Oxoguanine DNA Glycosylase (OGG1) Cys326 Variant: Increased Risk for Worse Outcome of Patients with Locally Advanced Rectal Cancer after Multimodal Therapy
Source: Cancers (Basel). 2021 Jun 4;13(11):2805. doi: 10.3390/cancers13112805 (PMC8200071; doi:10.3390/cancers13112805)
Supplement: Supplementary file 1 [file cancers-13-02805-s001.zip]

Archive with 1 entries (1 files):
- cancers-1206119-supplementary.pdf
